# Supplementary material for: Seventeen New Complete mtDNA Sequences Reveal Extensive Mitochondrial Genome Evolution within the Demospongiae
Source: PLoS One. 2008 Jul 16;3(7):e2723. doi: 10.1371/journal.pone.0002723 (PMC2444032; doi:10.1371/journal.pone.0002723)
Supplement: Table S2 — (0.04 MB XLS) [file pone.0002723.s005.xls]

## Sheet: Sheet1
					Table S2. Comparison of mitochondrial protein genes in demosponges: inferred start codons.
Protein-coding genes	Oscarella carmela	Geodia neptuni	Tethya actinia	Cinachyrella kuekanthali	Chondrilla nucula	Agelas schmidti	Topsentia ophiraphidites	Ptilocaulis walpersi	Axinella corrugata	Callyspongia plicifera	Iotrochota birotulata	Amphimedon compressa	Aplysina fistularis	Ectyoplasia ferox	Ephydatia muelleri	Xestospongia muta	Amphimedon queenslandica	Halisarca dujardini	Vaceletia sp.	Hippospongia lachnea	Igernella notabillis	Plakortis angullospi-culatus
atp6	ATG	ATG	ATG	ATG	ATG	ATG	ATG	ATG	ATG	ATG	ATG	ATG	ATG	ATG	ATG	ATG	ATG	ATG	ATG	ATG	ATG	ATG
atp8	ATG	ATG	ATG	ATG	ATG	ATG	ATG	ATG	ATG	ATG	ATG	ATG	ATG	ATG	ATG	ATG	ATG	ATG	ATG	ATG	ATG	ATG
atp9	ATG	ATG	ATG	ATG	ATG	ATG	ATG	ATG	ATG	GTG	ATG	ATG	ATG	ATG	ATG	ATG	-	ATG	ATG	ATG	ATG	ATG
cob	ATG	GTG	ATG	GTG	ATG	ATG	ATG	ATG	ATG	ATG	GTG	ATG	ATG	ATG	ATG	ATG	ATG	ATG	GTG	GTG	ATG	ATG
cox1	ATG	GTG	ATG	ATG	ATG	ATG	ATG	ATG	ATG	ATG	ATG	ATG	ATG	ATG	ATG	ATG	ATG	ATG	ATG	ATG	ATG	ATG
cox2	ATG	ATG	ATG	ATG	ATG	ATG	GTG	ATG	ATG	ATG	GTG	ATG	ATG	ATG	ATG	ATG	ATG	ATG	ATG	ATT	ATG	ATG
cox3	ATG	ATG	ATG	ATG	ATG	ATG	ATG	ATG	ATG	ATG	ATG	ATG	ATG	ATG	ATG	ATG	GTG	ATG	ATG	ATG	ATG	ATG
nad1	ATG	ATG	ATG	ATG	ATG	GTG	ATG	ATG	ATG	ATG	GTG	ATG	ATG	ATG	ATG	ATG	ATG	ATG	ATG	ATG	ATG	ATG
nad2	ATG	ATG	ATG	ATG	ATG	ATG	ATG	ATG	ATG	ATG	ATG	ATG	ATG	ATG	TTG	ATG	ATG	ATG	ATG	ATG	ATG	GTG
nad3	ATG	ATG	ATG	ATT	ATG	ATG	ATG	ATG	ATG	ATG	ATG	GTG	ATG	ATG	ATG	ATG	ATG	ATG	ATG	ATG	ATG	ATG
nad4	ATG	ATG	ATG	ATG	ATG	ATG	ATG	ATG	ATG	ATG	ATG	ATG	ATG	ATG	ATG	ATG	ATG	ATG	ATG	ATG	ATG	ATG
nad4L	ATG	ATG	GTG	GTG	ATG	GTG	ATG	ATG	ATG	ATG	ATG	ATG	ATG	ATG	ATG	ATG	ATG	ATG	ATG	ATG	ATG	ATG
nad5	ATG	ATG	ATG	ATG	ATG	ATG	ATG	ATG	ATG	ATG	GTG	ATG	ATG	ATG	ATG	ATG	ATG	ATG	ATG	ATG	ATG	ATG
nad6	GTG	GTG	TTG	GTG	GTG	GTG	GTG	GTG	TTG	GTG	GTG	GTG	GTG	GTG	GTG	GTG	TTG	GTG	ATT	ATG	ATG	ATG
tatC	TTG	-	-	-	-	-	-	-	-	-	-	-	-	-	-	-	-	-	-	-	-	-
